# Supplementary material for: Optimization of Extraction Solvent and Fast Blue BB Assay for Comparative Analysis of Antioxidant Phenolics from Cucumis melo L
Source: Plants (Basel). 2021 Jul 6;10(7):1379. doi: 10.3390/plants10071379 (PMC8309368; doi:10.3390/plants10071379)
Supplement: Supplementary file 1 [file plants-10-01379-s001.zip]

Archive with 4 entries (2 files):
- plants-1268942-supplementary.zip/
- plants-1268942-supplementary.zip/plants-1268942-sup/
- plants-1268942-supplementary.zip/plants-1268942-sup/plants-1268942-Table S1-S2.pdf
- plants-1268942-supplementary.zip/plants-1268942-sup/plants-1268942-Table S3.xlsx
