# Supplementary material for: Optimization of Extraction Solvent and Fast Blue BB Assay for Comparative Analysis of Antioxidant Phenolics from Cucumis melo L
Source: Plants (Basel). 2021 Jul 6;10(7):1379. doi: 10.3390/plants10071379 (PMC8309368; doi:10.3390/plants10071379)
Supplement: Supplementary file 1 [file plants-10-01379-s001.zip › plants-1268942-supplementary.zip/plants-1268942-sup/plants-1268942-Table S3.xlsx]

## Sheet: TABLE_S3 
Table S3. Regression coefficients from four plate readings (pertaining to the optimization of bases at varying concentrations)
	K2CO3 0.5N							K2CO3 1N							K2CO3 2N
	Minutes	plate1	plate2	plate3	plate4	Average - 4 plates		Minutes	plate1	plate2	plate3	plate4	Average - 4 plates		Minutes	plate1	plate2	plate3	plate4	Average - 4 plates
	0	0.9025	0.8506	0.668	0.8879	0.82725		0	0.572	0.704	0.709	0.665	0.6625		0	0.8334	0.6603	0.6503	0.7974	0.73535
	30	0.867	0.869	0.7762	0.9049	0.854275		30	0.811	0.851	0.822	0.859	0.83575		30	0.8865	0.8586	0.8636	0.8963	0.87625
	60	0.9416	0.9418	0.899	0.9669	0.937325		60	0.921	0.939	0.922	0.944	0.9315		60	0.9555	0.936	0.934	0.948	0.943375
	90	0.9754	0.9718	0.9522	0.9828	0.97055		90	0.96	0.966	0.953	0.958	0.95925		90	0.9733	0.9675	0.9654	0.9625	0.967175
	120	0.9879	0.9839	0.9715	0.9883	0.9829		120	0.9773	0.9765	0.9704	0.9801	0.976075		120	0.9824	0.9795	0.9786	0.971	0.977875
	KOH 0.5N							KOH 1N							KOH 2N
	Minutes	plate1	plate2	plate3	plate4	Average - 4 plates		Minutes	plate1	plate2	plate3	plate4	Average - 4 plates		Minutes	plate1	plate2	plate3	plate4	Average - 4 plates
	0	0.856	0.826	0.773	0.834	0.82225		0	0.786	0.7848	0.7598	0.8567	0.796825		0	0.836	0.7201	0.8613	0.8003	0.804425
	30	0.984	0.975	0.975	0.968	0.9755		30	0.9232	0.9237	0.8851	0.9496	0.9204		30	0.9548	0.8746	0.4807	0.9224	0.808125
	60	0.993	0.991	0.991	0.992	0.99175		60	0.9456	0.9458	0.9176	0.9647	0.943425		60	0.9974	0.948	0.7547	0.9957	0.92395
	90	0.982	0.99	0.995	0.991	0.9895		90	0.9663	0.9687	0.9511	0.9765	0.96565		90	0.9519	0.9905	0.6956	0.9931	0.907775
	120	0.986	0.992	0.994	0.992	0.991		120	0.9938	0.996	0.9881	0.9919	0.99245		120	0.9386	0.9904	0.6816	0.9934	0.901
	NA2CO3 0.5N							NA2CO3 1N							NA2CO3 2N
	Minutes	plate1	plate2	plate3	plate4	Average - 4 plates		Minutes	plate1	plate2	plate3	plate4	Average - 4 plates		Minutes	plate1	plate2	plate3	plate4	Average - 4 plates
	0	0.9341	0.8932	0.8523	0.9151	0.898675		0	0.9151	0.8565	0.7919	0.8716	0.858775		0	0.8843	0.7793	0.8457	0.8163	0.8314
	30	0.9308	0.9613	0.9595	0.9702	0.95545		30	0.9985	0.9576	0.9461	0.9686	0.9677		30	0.9868	0.975	0.9844	0.9766	0.9807
	60	0.9781	0.9927	0.995	0.9907	0.989125		60	0.9936	0.9909	0.9895	0.9868	0.9902		60	0.9883	0.9879	0.9853	0.9909	0.9881
	90	0.9915	0.9913	0.995	0.99	0.99195		90	0.9951	0.9973	0.9899	0.9828	0.991275		90	0.9552	0.9892	0.9813	0.9902	0.978975
	120	0.9933	0.9885	0.993	0.9872	0.9905		120	0.9951	0.998	0.9984	0.9899	0.99535		120	0.9564	0.9814	0.975	0.9816	0.9736
	NAOH 0.5N							NAOH 1N							NAOH 2N
	Minutes	plate1	plate2	plate3	plate4	Average - 4 plates		Minutes	plate1	plate2	plate3	plate4	Average - 4 plates		Minutes	plate1	plate2	plate3	plate4	Average - 4 plates
	0	0.8685	0.7921	0.8048	0.8652	0.83265		0	0.9151	0.8565	0.7919	0.8716	0.858775		0	0.8307	0.7441	0.7136	0.8715	0.789975
	30	0.972	0.9441	0.9453	0.9658	0.9568		30	0.9685	0.9576	0.9461	0.9686	0.9602		30	0.9088	0.8416	0.9096	0.9668	0.9067
	60	0.9849	0.9662	0.9558	0.9754	0.970575		60	0.9936	0.99	0.9895	0.968	0.985275		60	0.9221	0.8636	0.8481	0.9765	0.902575
	90	0.9934	0.9815	0.9688	0.9812	0.981225		90	0.9951	0.9973	0.9899	0.9828	0.991275		90	0.9595	0.9231	0.9159	0.9844	0.945725
	120	0.9859	0.9914	0.9959	0.987	0.99005		120	0.9951	0.998	0.9984	0.9899	0.99535		120	0.98	0.9571	0.954	0.986	0.969275
